# Supplementary material for: Machine Learning-Based Etiologic Subtyping of Ischemic Stroke Using Circulating Exosomal microRNAs
Source: Int J Mol Sci. 2024 Jun 20;25(12):6761. doi: 10.3390/ijms25126761 (PMC11203849; doi:10.3390/ijms25126761)
Supplement: Supplementary file 1 [file ijms-25-06761-s001.zip]

Archive with 1 entries (1 files):
- ijms-3030884-supplementary.pdf
